# Supplementary material for: The Conformational Change of the L3 Loop Affects the Structural Changes in the Substrate Binding Pocket Entrance of β-Glucosidase
Source: Molecules. 2023 Nov 27;28(23):7807. doi: 10.3390/molecules28237807 (PMC10707726; doi:10.3390/molecules28237807)
Supplement: Supplementary file 1 [file molecules-28-07807-s001.zip]

Archive with 1 entries (1 files):
- molecules-2660406-supplementary.pdf
